# Supplementary material for: A GBS-Based GWAS Analysis of Leaf and Stripe Rust Resistance in Diverse Pre-Breeding Germplasm of Bread Wheat (Triticum aestivum L.)
Source: Plants (Basel). 2022 Sep 10;11(18):2363. doi: 10.3390/plants11182363 (PMC9504680; doi:10.3390/plants11182363)
Supplement: Supplementary file 1 [file plants-11-02363-s001.zip]

Archive with 2 entries (2 files):
- Fig S1.jpg
- Tables S1, S2, S3, S4 and S5.xlsx
