# Supplementary material for: A GBS-Based GWAS Analysis of Leaf and Stripe Rust Resistance in Diverse Pre-Breeding Germplasm of Bread Wheat (Triticum aestivum L.)
Source: Plants (Basel). 2022 Sep 10;11(18):2363. doi: 10.3390/plants11182363 (PMC9504680; doi:10.3390/plants11182363)
Supplement: Supplementary file 1 [file plants-11-02363-s001.zip › Tables S1, S2, S3, S4 and S5.xlsx]

## Sheet: Table S1
	Trait	Marker	Chr	Pos (cM)	P value	R2
	LRDS_S1	M5220	2B	162.55	0.00069372	9.81158
		M7227	3B	182.3	0.000195136	12.311
		M5705	6B	60.85	0.000228747	11.3716
		M10284	6B	60.43	0.000255819	11.0953
		M10437	6B	118.66	0.00047338	7.69341
		M5615	7B	95.88	5.41023e-05	14.2886
		M1920	7B	97.54	0.000540923	9.41837
		M6706	7B	111.31	0.000578993	9.98125
		M9516	7D	184.55	0.000294189	10.2159
		M10153	7D	70.24	0.000850455	9.77313
	LRDS_S2	M3928	1B	322.19	0.000468893	9.63906
		M1945	1D	132.86	0.000839691	9.36003
		M3834	2B	50.33	0.000286727	12.2167
		M5220	2B	162.55	0.000786825	10.2187
		M4345	2D	41.72	0.000119766	13.434
		M11265	2D	21.53	0.00097172	6.68331
		M7227	3B	182.3	1.19517e-06	21.5187
		M8485	3B	183.08	0.000158034	9.98822
		M7550	3B	105.52	0.000285001	9.41492
		M7046	3D	30.91	0.000920132	9.75125
		M10965	4A	106.71	0.000114232	11.3116
		M3717	4D	143.79	0.000621573	10.6074
		M5802	5A	164.32	0.000297878	10.6528
		M1535	5B	230.69	1.29751e-05	14.7949
		M1565	5B	126.73	0.000107001	11.4797
		M11025	5B	168.5	0.000150033	9.83295
		M7670	5B	35.15	0.000778106	9.57891
		M10326	6A	97.09	0.000467376	10.5337
		M200	6A	70	0.000805659	9.55283
		M5705	6B	60.85	1.35819e-05	15.889
		M3538	6B	115.18	0.000334411	10.9936
		M2828	6D	133.69	0.000165821	9.01922
		M7263	6D	102.79	0.000229208	12.043
		M6663	7A	286.16	0.000218953	8.59483
		M2274	7A	252.82	0.000393954	10.0139
		M5615	7B	95.88	1.36795e-05	16.7375
		M6706	7B	111.31	4.40054e-05	13.3284
		M1920	7B	97.54	0.000190449	11.0561
		M9208	7B	60.66	0.000345346	12.3609
		M8901	7B	42.74	0.000520421	11.4574
		M6239	7B	41.14	0.000608442	10.0932
		M7836	7B	144.69	0.000668312	9.99281
		M5222	7B	43.36	0.000710573	8.9728
		M9260	7B	108.57	0.000763317	9.44908
		M4820	7B	96.34	0.000815874	9.66426
		M7494	7D	143.17	0.000257939	12.2721
		M2612	7D	90.34	0.000300579	11.9542
	LRCI_S1	M5220	2B	162.55	0.000551814	10.0951
		M7227	3B	182.3	0.000123353	12.932
		M9951	5B	12.72	0.00087455	8.63906
		M10284	6B	60.43	0.000194656	11.472
		M4190	6B	60.43	0.000984188	8.12904
		M5705	6B	60.85	0.000162873	11.7667
		M10437	6B	118.66	0.000457652	7.68779
		M5615	7B	95.88	8.45228e-05	13.677
		M6706	7B	111.31	0.000309972	10.7812
		M9516	7D	184.55	0.000239684	10.4494
		M10153	7D	70.24	0.000805651	9.75448
	LRCI_S2	M11147	1A	155.92	9.28254e-05	9.6159
		M9804	1B	104	0.000714884	10.808
		M1945	1D	132.86	3.76215e-06	16.9158
		M10571	1D	22.56	0.000330947	8.00104
		M7457	2A	175.6	0.000563366	10.5754
		M3834	2B	50.33	1.9891e-06	19.6555
		M7300	2B	148.12	0.000131122	10.895
		M5717	2B	134.76	0.000402691	10.86
		M4827	2B	156.6	0.000427331	9.69783
		M5635	2B	156.75	0.000444242	11.3697
		M5220	2B	162.55	1.22218e-06	19.9528
		M4345	2D	41.72	3.16967e-05	15.779
		M11265	2D	21.53	0.000426943	7.67833
		M8460	2D	252.09	0.000651304	9.80664
		M9831	3A	222.69	0.000299131	10.1471
		M426	3A	275.46	0.000616593	10.8951
		M8887	3A	124.57	0.000701376	9.17181
		M5729	3B	64.97	0.000110079	10.2089
		M10275	3B	68.2	0.000506986	10.8678
		M3419	3B	70.25	0.000551042	10.5211
		M7550	3B	105.52	0.00028877	9.41372
		M7227	3B	182.3	0.000400445	11.0678
		M8485	3B	183.08	0.000173912	10.1412
		M7046	3D	30.91	0.000800001	9.98636
		M3188	4A	50.09	7.10745e-05	10.066
		M10965	4A	106.71	3.30063e-07	21.476
		M3717	4D	143.79	0.00038348	11.4186
		M5802	5A	164.32	6.87722e-05	12.5742
		M3756	5A	93.64	9.07765e-05	10.7703
		M1404	5A	66.61	0.000104562	11.7558
		M7670	5B	35.15	0.000759495	9.69444
		M1565	5B	126.73	1.3169e-05	14.3523
		M840	5B	159.47	0.000132548	11.3845
		M478	5B	160.56	0.000377602	11.7045
		M11025	5B	168.5	4.63076e-07	18.1373
		M9384	5B	212.38	0.000990184	7.22442
		M1535	5B	230.69	7.33313e-06	15.5515
		M200	6A	70	0.000827621	9.58893
		M10326	6A	97.09	0.000631122	10.1334
		M3558	6A	188.83	0.000681202	11.2476
		M10351	6B	32.52	0.000612385	9.84849
		M5705	6B	60.85	9.56493e-06	15.9343
		M6069	6B	68.98	0.000259671	11.19
		M3538	6B	115.18	0.000836154	9.83105
		M3414	6D	81.4	0.00094917	7.78334
		M2828	6D	133.69	0.000189858	8.80436
		M6663	7A	286.16	4.24726e-05	10.6083
		M8901	7B	42.74	0.000427829	11.8316
		M5222	7B	43.36	0.000664076	9.08822
		M2558	7B	51.83	0.000928171	8.02947
		M9208	7B	60.66	0.000567798	11.3052
		M6346	7B	83.64	7.37094e-05	15.1635
		M7674	7B	88.22	0.000167239	12.6478
		M5615	7B	95.88	3.15178e-06	18.1781
		M4820	7B	96.34	0.000876485	9.58188
		M1920	7B	97.54	4.62219e-05	12.8899
		M6706	7B	111.31	0.000193242	11.0661
		M9260	7B	108.57	0.000733048	9.40034
		M7836	7B	144.69	0.000815561	9.79615
		M2612	7D	90.34	0.000536044	11.5762
		M7494	7D	143.17	0.0001108	13.3831
		M2501	7D	363.61	0.00044976	9.64428
	YRDS_S1	M180	1B	289.04	0.00013516	11.5307
		M5163	1B	338.75	0.00048984	10.621
		M10396	2B	113.2	0.000962129	8.6911
		M10595	7A	152.33	0.000413329	9.82896
	YRDS_S2	M10134	1A	110.07	0.000576524	8.68497
		M9766	1A	443.93	0.000378645	10.3209
		M2148	2A	167.68	5.54708e-05	11.7338
		M9060	2A	182.63	2.60684e-05	12.532
		M3355	2B	7.26	4.44539e-05	11.8583
		M11440	2B	27.72	0.000642829	8.86937
		M7458	2B	131.37	0.00015122	10.7595
		M5128	2B	131.37	0.00015888	12.1108
		M60	2D	194.29	0.00095072	7.28671
		M4460	2D	225.44	0.000418919	8.83899
		M8435	2D	252.58	0.000473862	7.16969
		M11846	3B	251.46	0.000349189	10.9229
		M3365	4D	153.95	7.29038e-05	11.565
		M1974	4D	157.4	0.000149905	10.6005
		M7098	4D	157.4	0.00044264	7.35036
		M11094	5A	85.73	9.99816e-05	9.25493
		M4419	5D	108.06	0.00043443	7.79113
	YRCI_S1	M180	1B	289.04	0.000153722	11.3752
		M5163	1B	338.75	0.000389356	10.986
		M304	1B	290.73	0.000639146	9.25553
		M10396	2B	113.2	0.000423417	9.79895
		M5968	2B	119.7	0.000974957	9.56498
		M12007	5A	257.89	0.000579178	7.78408
		M8914	5B	25.45	0.000832391	10.364
		M10595	7A	152.33	0.000352256	10.0597
	YRCI_S2	M10134	1A	110.07	6.87694e-05	11.4479
		M4531	1A	157.03	0.000267305	9.75835
		M9978	1B	492.15	0.000255597	11.1936
		M704	1B	167.84	0.000569817	7.56441
		M5163	1B	338.75	0.000757117	9.16441
		M5157	1D	159.87	0.000988114	6.77427
		M9060	2A	182.63	6.5101e-07	17.5226
		M2148	2A	167.68	6.19244e-06	14.6854
		M11716	2A	167.88	0.000669912	11.857
		M3355	2B	7.26	7.77782e-05	11.2921
		M10216	2B	23.12	4.30908e-05	12.5554
		M11440	2B	27.72	1.77885e-05	13.5654
		M9100	2B	117.64	1.61645e-05	11.8757
		M5128	2B	131.37	3.80717e-06	16.7657
		M7458	2B	131.37	0.000189322	10.558
		M5482	2B	149.92	3.80004e-05	17.2395
		M2717	2B	147.53	7.05427e-05	11.4732
		M9137	2B	155.58	7.55992e-05	11.9509
		M9385	2B	150.95	8.09701e-05	11.8509
		M60	2D	194.29	1.08403e-05	13.5261
		M8435	2D	252.58	6.71486e-05	9.53212
		M4460	2D	225.44	7.95166e-05	10.923
		M4175	3B	125.85	1.34409e-05	12.4673
		M11846	3B	251.46	5.45304e-05	13.9017
		M10965	4A	106.71	0.000287811	10.4468
		M3365	4D	153.95	3.6615e-06	15.6121
		M1974	4D	157.4	2.15136e-05	13.1996
		M7098	4D	157.4	6.11941e-05	9.74714
		M11094	5A	85.73	0.000139049	8.82916
		M3220	5B	5.81	7.76344e-05	11.4422
		M6653	5B	153.16	0.000327685	10.757
		M11025	5B	168.5	0.000307176	8.3864
		M6491	5D	89.2	0.000403833	12.5331
		M4419	5D	108.06	0.000416702	8.17968
		M281	6A	15.81	4.36282e-05	12.0258
		M9141	7A	45.99	4.78454e-05	13.9797
		M11504	7B	70.28	4.761e-05	11.9651
		M6785	7B	82.75	5.03591e-05	12.0832
		M9356	7B	82.3	5.73085e-05	12.399
		M12003	7B	104.5	5.88259e-05	11.6585
		M691	7B	51.38	7.60601e-05	11.5436

## Sheet: Table S2
			Disease severity		Coefficient of infection
			S1	S2	S1	S2
	Leaf rust	Range	No. genotypes	No. genotypes	Range	No. genotypes
		0--1	67	75	0--10	90
		1.1--10	64	31	11--20	26
		11--20	14	14	21--30	10
		21--30	9	9	31--40	9
		31--40	5	6	41--50	8
		41--50	2	8	>50	25
		>50	7	25	Total	168
		Total	168	168
	Yellow rust	Rnge	No. genotypes	No. genotypes	Range	No. genotypes
		0--1	21	46	0--10	77
		1.1--10	97	46	11--20	24
		11--20	22	23	21--30	19
		21--30	10	11	31--40	10
		31--40	7	5	41--50	19
		41--50	2	18	>50	19
		>50	9	19	Total	168
		Total	168	168

## Sheet: Table S3
	Sr #	QTL	Trait	P value	Marker	Chr	Pos (cM)	R2
	1	Q.Yr.NIAB.1A.1	YrDS_S2	0.000576524	M10134	1A	110.07	8.68497
			YrCI_S2	6.87694e-05	M10134	1A	110.07	11.4479
	2	Q.Yr/Lr.NIAB.1A	LrCI_S2	9.28254e-05	M11147	1A	155.92	9.6159
			YrCI_S2	0.000267305	M4531	1A	157.03	9.75835
	3	Q.Yr.NIAB.1A.2	YrDS_S2	0.000378645	M9766	1A	443.93	10.3209
	4	Q.Lr.NIAB.1B.1	LrCI_S2	0.000714884	M9804	1B	104	10.808
	5	Q.Yr.NIAB.1B.1	YrCI_S2	0.000569817	M704	1B	167.84	7.56441
	6	Q.Yr.NIAB.1B.2	YrDS_S1	0.00013516	M180	1B	289.04	11.5307
			YrCI_S1	0.000153722	M180	1B	289.04	11.3752
			YrCI_S1	0.000639146	M304	1B	290.73	9.25553
	7	Q.Lr.NIAB.1B.2	LrDS_S2	0.000468893	M3928	1B	322.19	9.63906
	8	Q.Yr.NIAB.1B.3	YrDS_S1	0.00048984	M5163	1B	338.75	10.621
			YrCI_S1	0.000389356	M5163	1B	338.75	10.986
			YrCI_S2	0.000757117	M5163	1B	338.75	9.16441
	9	Q.Yr.NIAB.1B.4	YrCI_S2	0.000255597	M9978	1B	492.15	11.1936
	10	Q.Lr.NIAB.1D.1	LrCI_S2	0.000330947	M10571	1D	22.56	8.00104
	11	Q.Lr.NIAB.1D.2	LrDS_S2	0.000839691	M1945	1D	132.86	9.36003
			LrCI_S2	3.76215e-06	M1945	1D	132.86	16.9158
	12	Q.Yr.NIAB.1D	YrCI_S2	0.000988114	M5157	1D	159.87	6.77427
	13	Q.Yr.NIAB.2A.1	YrDS_S2	5.54708e-05	M2148	2A	167.68	11.7338
			YrCI_S2	6.19244e-06	M2148	2A	167.68	14.6854
			YrCI_S2	0.000669912	M11716	2A	167.88	11.857
	14	Q.Lr.NIAB.2A	LrCI_S2	0.000563366	M7457	2A	175.6	10.5754
	15	Q.Yr.NIAB.2A.2	YrDS_S2	2.60684e-05	M9060	2A	182.63	12.532
			YrCI_S2	6.5101e-07	M9060	2A	182.63	17.5226
	16	Q.Yr.NIAB.2B.1	YrDS_S2	4.44539e-05	M3355	2B	7.26	11.8583
			YrCI_S2	7.77782e-05	M3355	2B	7.26	11.2921
	17	Q.Yr.NIAb.2B.2	YrCI_S2	4.30908e-05	M10216	2B	23.12	12.5554
			YrDS_S2	0.000642829	M11440	2B	27.72	8.86937
			YrCI_S2	1.77885e-05	M11440	2B	27.72	13.5654
	18	Q.Lr.NIAB.2B.1	LrDS_S2	0.000286727	M3834	2B	50.33	12.2167
			LrCI_S2	1.9891e-06	M3834	2B	50.33	19.6555
	19	Q.Yr.NIAB.2B.3	YrDS_S1	0.000962129	M10396	2B	113.2	8.6911
			YrCI_S1	0.000423417	M10396	2B	113.2	9.79895
			YrCI_S2	1.61645e-05	M9100	2B	117.64	11.8757
			YrCI_S1	0.000974957	M5968	2B	119.7	9.56498
	20	Q.Yr/Lr.NIAB.2B.1	YrDS_S2	0.00015122	M7458	2B	131.37	10.7595
			YrDS_S2	0.00015888	M5128	2B	131.37	12.1108
			YrCI_S2	3.80717e-06	M5128	2B	131.37	16.7657
			YrCI_S2	0.000189322	M7458	2B	131.37	10.558
			LrCI_S2	0.000402691	M5717	2B	134.76	10.86
	21	Q.Yr/Lr.NIAB.2B.2	YrCI_S2	7.05427e-05	M2717	2B	147.53	11.4732
			LrCI_S2	0.000131122	M7300	2B	148.12	10.895
			YrCI_S2	3.80004e-05	M5482	2B	149.92	17.2395
			YrCI_S2	8.09701e-05	M9385	2B	150.95	11.8509
	22	Q.Yr.NIAB.2B.4	YrCI_S2	7.55992e-05	M9137	2B	155.58	11.9509
			LrCI_S2	0.000427331	M4827	2B	156.6	9.69783
			LrCI_S2	0.000444242	M5635	2B	156.75	11.3697
	23	Q.Lr.NIAB.2B.2	LrDS_S1	0.00069372	M5220	2B	162.55	9.81158
			LrDS_S2	0.000786825	M5220	2B	162.55	10.2187
			LrCI_S1	0.000551814	M5220	2B	162.55	10.0951
			LrCI_S2	1.22218e-06	M5220	2B	162.55	19.9528
	24	Q.Lr.NIAB.2D.1	LrDS_S2	0.00097172	M11265	2D	21.53	6.68331
			LrCI_S2	0.000426943	M11265	2D	21.53	7.67833
	25	Q.Lr.NIAB.2D.2	LrDS_S2	0.000119766	M4345	2D	41.72	13.434
			LrCI_S2	3.16967e-05	M4345	2D	41.72	15.779
	26	Q.Yr.NIAB.2D.1	YrDS_S2	0.00095072	M60	2D	194.29	7.28671
			YrCI_S2	1.08403e-05	M60	2D	194.29	13.5261
	27	Q.Yr.NIAB.2D.2	YrDS_S2	0.000418919	M4460	2D	225.44	8.83899
			YrCI_S2	7.95166e-05	M4460	2D	225.44	10.923
	28	Q.Yr/Lr.NIAB.2D	LrCI_S2	0.000651304	M8460	2D	252.09	9.80664
			YrDS_S2	0.000473862	M8435	2D	252.58	7.16969
			YrCI_S2	6.71486e-05	M8435	2D	252.58	9.53212
	29	Q.Lr.NIAB.3A.1	LrCI_S2	0.000299131	M9831	3A	222.69	10.1471
	30	Q.Lr.NIAB.3A.2	LrCI_S2	0.000616593	M426	3A	275.46	10.8951
	31	Q.Lr.NIAB.3A.3	LrCI_S2	0.000701376	M8887	3A	124.57	9.17181
	32	Q.Lr.NIAB.3B.1	LrCI_S2	0.000110079	M5729	3B	64.97	10.2089
			LrCI_S2	0.000506986	M10275	3B	68.2	10.8678
			LrCI_S2	0.000551042	M3419	3B	70.25	10.5211
	33	Q.Lr.NIAB.3B.2	LrDS_S2	0.000285001	M7550	3B	105.52	9.41492
			LrCI_S2	0.00028877	M7550	3B	105.52	9.41372
	34	Q.Yr.NIAB.3B.1	YrCI_S2	1.34409e-05	M4175	3B	125.85	12.4673
	35	Q.Lr.NIAB.3B.3	LrDS_S1	0.000195136	M7227	3B	182.3	12.311
			LrDS_S2	1.19517e-06	M7227	3B	182.3	21.5187
			LrCI_S1	0.000123353	M7227	3B	182.3	12.932
			LrCI_S2	0.000400445	M7227	3B	182.3	11.0678
			LrDS_S2	0.000158034	M8485	3B	183.08	9.98822
			LrCI_S2	0.000173912	M8485	3B	183.08	10.1412
	36	Q.Yr.NIAB.3B.2	YrDS_S2	0.000349189	M11846	3B	251.46	10.9229
			YrCI_S2	5.45304e-05	M11846	3B	251.46	13.9017
	37	Q.Lr.NIAB.3D	LrDS_S2	0.000920132	M7046	3D	30.91	9.75125
			LrCI_S2	0.000800001	M7046	3D	30.91	9.98636
	38	Q.Lr.NIAB.4A.1	LrCI_S2	7.10745e-05	M3188	4A	50.09	10.066
	39	Q.Lr.NIAB.4A.2	LrDS_S2	0.000114232	M10965	4A	106.71	11.3116
			LrCI_S2	3.30063e-07	M10965	4A	106.71	21.476
			YrCI_S2	0.000287811	M10965	4A	106.71	10.4468
	40	Q.Lr.NIAB.4D.1	LrDS_S2	0.000621573	M3717	4D	143.79	10.6074
			LrCI_S2	0.00038348	M3717	4D	143.79	11.4186
	41	Q.Yr.NIAB.4D	YrDS_S2	7.29038e-05	M3365	4D	153.95	11.565
			YrCI_S2	3.6615e-06	M3365	4D	153.95	15.6121
			YrDS_S2	0.000149905	M1974	4D	157.4	10.6005
			YrDS_S2	0.00044264	M7098	4D	157.4	7.35036
			YrCI_S2	2.15136e-05	M1974	4D	157.4	13.1996
			YrCI_S2	6.11941e-05	M7098	4D	157.4	9.74714
	42	Q.Lr.NIAB.5A.1	LrCI_S2	0.000104562	M1404	5A	66.61	11.7558
	43	Q.Yr.NIAB.5A.1	YrDS_S2	9.99816e-05	M11094	5A	85.73	9.25493
			YrCI_S2	0.000139049	M11094	5A	85.73	8.82916
	44	Q.Lr.NIAB.5A.2	LrCI_S2	9.07765e-05	M3756	5A	93.64	10.7703
	45	Q.Lr.NIAB.5A.3	LrDS_S2	0.000297878	M5802	5A	164.32	10.6528
			LrCI_S2	6.87722e-05	M5802	5A	164.32	12.5742
	46	Q.Lr.NIAB.5A.2	YrCI_S1	0.000579178	M12007	5A	257.89	7.78408
	47	Q.Yr.NIAB.5B.1	YrCI_S2	7.76344e-05	M3220	5B	5.81	11.4422
	48	Q.Lr.NIAB.5B.1	LrCI_S1	0.00087455	M9951	5B	12.72	8.63906
	49	Q.Yr.NIAB.5B.2	YrCI_S1	0.000832391	M8914	5B	25.45	10.364
	50	Q.Lr.NIAB.5B.3	LrDS_S2	0.000778106	M7670	5B	35.15	9.57891
			LrCI_S2	0.000759495	M7670	5B	35.15	9.69444
	51	Q.Lr.NIAB.5B.2	LrDS_S2	0.000107001	M1565	5B	126.73	11.4797
			LrCI_S2	1.3169e-05	M1565	5B	126.73	14.3523
	52	Q.Yr.NIAB.5B.4	YrCI_S2	0.000327685	M6653	5B	153.16	10.757
	53	Q.Lr.NIAB.5B.3	LrCI_S2	0.000132548	M840	5B	159.47	11.3845
			LrCI_S2	0.000377602	M478	5B	160.56	11.7045
	54	Q.Yr/Lr.NIAB.5B	LrDS_S2	0.000150033	M11025	5B	168.5	9.83295
			LrCI_S2	4.63076e-07	M11025	5B	168.5	18.1373
			YrCI_S2	0.000307176	M11025	5B	168.5	8.3864
	55	Q.Lr.NIAB.5B.4	LrCI_S2	0.000990184	M9384	5B	212.38	7.22442
	56	Q.Lr.NIAB.5B.5	LrDS_S2	1.29751e-05	M1535	5B	230.69	14.7949
			LrCI_S2	7.33313e-06	M1535	5B	230.69	15.5515
	57	Q.Yr.NIAB.5D.1	YrCI_S2	0.000403833	M6491	5D	89.2	12.5331
	58	Q.Yr.NIAB.5D.2	YrDS_S2	0.00043443	M4419	5D	108.06	7.79113
			YrCI_S2	0.000416702	M4419	5D	108.06	8.17968
	59	Q.Yr.NIAB.6A.1	YrCI_S2	4.36282e-05	M281	6A	15.81	12.0258
	60	Q.Lr.NIAB.6A.1	LrDS_S2	0.000805659	M200	6A	70	9.55283
			LrCI_S2	0.000827621	M200	6A	70	9.58893
	61	Q.Lr.NIAB.6A.2	LrDS_S2	0.000467376	M10326	6A	97.09	10.5337
			LrCI_S2	0.000631122	M10326	6A	97.09	10.1334
	62	Q.Lr.NIAB.6A.3	LrCI_S2	0.000681202	M3558	6A	188.83	11.2476
	63	Q.Lr.NIAB.6B.1	LrCI_S2	0.000612385	M10351	6B	32.52	9.84849
	64	Q.Lr.NIAB.6B.2	LrDS_S1	0.000255819	M10284	6B	60.43	11.0953
			LrCI_S1	0.000194656	M10284	6B	60.43	11.472
			LrCI_S1	0.000984188	M4190	6B	60.43	8.12904
			LrDS_S1	0.000228747	M5705	6B	60.85	11.3716
			LrDS_S2	1.35819e-05	M5705	6B	60.85	15.889
			LrCI_S1	0.000162873	M5705	6B	60.85	11.7667
			LrCI_S2	9.56493e-06	M5705	6B	60.85	15.9343
	65	Q.Lr.NIAB.6B.3	LrCI_S2	0.000259671	M6069	6B	68.98	11.19
	66	Q.Lr.NIAB.6B.4	LrDS_S2	0.000334411	M3538	6B	115.18	10.9936
			LrCI_S2	0.000836154	M3538	6B	115.18	9.83105
			LrDS_S1	0.00047338	M10437	6B	118.66	7.69341
			LrCI_S1	0.000457652	M10437	6B	118.66	7.68779
	67	Q.Lr.NIAB.6D.1	LrCI_S2	0.00094917	M3414	6D	81.4	7.78334
	68	Q.Lr.NIAB.6D.2	LrDS_S2	0.000229208	M7263	6D	102.79	12.043
	69	Q.Lr.NIAB.6D.3	LrDS_S2	0.000165821	M2828	6D	133.69	9.01922
			LrCI_S2	0.000189858	M2828	6D	133.69	8.80436
	70	Q.Yr.NIAB.7A.1	YrCI_S2	4.78454e-05	M9141	7A	45.99	13.9797
	71	Q.Yr.NIAB.7A.2	YrDS_S1	0.000413329	M10595	7A	152.33	9.82896
			YrCI_S1	0.000352256	M10595	7A	152.33	10.0597
	82	Q.Lr.NIAB.7A.1	LrDS_S2	0.000393954	M2274	7A	252.82	10.0139
	73	Q.Lr.NIAB.7A.2	LrDS_S2	0.000218953	M6663	7A	286.16	8.59483
			LrCI_S2	4.24726e-05	M6663	7A	286.16	10.6083
	74	Q.Lr.NIAB.7B.1	LrDS_S2	0.000608442	M6239	7B	41.14	10.0932
			LrDS_S2	0.000520421	M8901	7B	42.74	11.4574
			LrCI_S2	0.000427829	M8901	7B	42.74	11.8316
			LrDS_S2	0.000710573	M5222	7B	43.36	8.9728
			LrCI_S2	0.000664076	M5222	7B	43.36	9.08822
	75	Q.Yr/Lr.NIAB.7B.1	YrCI_S2	7.60601e-05	M691	7B	51.38	11.5436
			LrCI_S2	0.000928171	M2558	7B	51.83	8.02947
			LrDS_S2	0.000345346	M9208	7B	60.66	12.3609
			LrCI_S2	0.000567798	M9208	7B	60.66	11.3052
	76	Q.Yr.NIAB.7B.1	YrCI_S2	4.761e-05	M11504	7B	70.28	11.9651
	77	Q.Yr/Lr.NIAB.7B.2	YrCI_S2	5.73085e-05	M9356	7B	82.3	12.399
			YrCI_S2	5.03591e-05	M6785	7B	82.75	12.0832
			LrCI_S2	7.37094e-05	M6346	7B	83.64	15.1635
			LrCI_S2	0.000167239	M7674	7B	88.22	12.6478
	78	Q.Lr.NIAB.7B.2	LrDS_S1	5.41023e-05	M5615	7B	95.88	14.2886
			LrDS_S2	1.36795e-05	M5615	7B	95.88	16.7375
			LrCI_S1	8.45228e-05	M5615	7B	95.88	13.677
			LrCI_S2	3.15178e-06	M5615	7B	95.88	18.1781
			LrDS_S2	0.000815874	M4820	7B	96.34	9.66426
			LrCI_S2	0.000876485	M4820	7B	96.34	9.58188
			LrDS_S1	0.000540923	M1920	7B	97.54	9.41837
			LrDS_S2	0.000190449	M1920	7B	97.54	11.0561
			LrCI_S2	4.62219e-05	M1920	7B	97.54	12.8899
	79	Q.Yr.NIAB.7B.2	YrCI_S2	5.88259e-05	M12003	7B	104.5	11.6585
	80	Q.Lr.NIAB.7B.3	LrDS_S2	0.000763317	M9260	7B	108.57	9.44908
			LrCI_S2	0.000733048	M9260	7B	108.57	9.40034
			LrDS_S1	0.000578993	M6706	7B	111.31	9.98125
			LrDS_S2	4.40054e-05	M6706	7B	111.31	13.3284
			LrCI_S1	0.000309972	M6706	7B	111.31	10.7812
			LrCI_S2	0.000193242	M6706	7B	111.31	11.0661
	81	Q.Lr.NIAB.7B.4	LrDS_S2	0.000668312	M7836	7B	144.69	9.99281
			LrCI_S2	0.000815561	M7836	7B	144.69	9.79615
	82	Q.Lr.NIAB.7D.1	LrDS_S1	0.000850455	M10153	7D	70.24	9.77313
			LrCI_S1	0.000805651	M10153	7D	70.24	9.75448
	83	Q.Lr.NIAB.7D.2	LrDS_S2	0.000300579	M2612	7D	90.34	11.9542
			LrCI_S2	0.000536044	M2612	7D	90.34	11.5762
	84	Q.Lr.NIAB.7D.3	LrDS_S2	0.000257939	M7494	7D	143.17	12.2721
			LrCI_S2	0.0001108	M7494	7D	143.17	13.3831
	85	Q.Lr.NIAB.7D.4	LrDS_S1	0.000294189	M9516	7D	184.55	10.2159
			LrCI_S1	0.000239684	M9516	7D	184.55	10.4494
	86	Q.Lr.NIAB.7D.5	LrCI_S2	0.00044976	M2501	7D	363.61	9.64428

## Sheet: Table S4
	QTL	Chr.	Position	Predicted gene	accession number
	Q.Yr.NIAB.1A.1	1A	303.04	PREDICTED: Danio rerio uncharacterized LOC110439801 (LOC110439801), ncRNA	XR_002458827.1
	Q.Yr/Lr.NIAB.1A	1A	110.3	PREDICTED: Triticum aestivum formin-like protein 5 (LOC123123035), transcript variant X2, mRNA	XM_044543549.1
	Q.Yr.NIAB.1A.2	1A	302.4	PREDICTED: Triticum aestivum WRKY transcription factor 23-like (LOC123182528), mRNA	XM_037616735.1
	Q.Lr.NIAB.1B.1	1B	302.44	PREDICTED: Triticum dicoccoides protein GLE1-like (LOC119318980), mRNA	XM_037593515.1
	Q.Yr.NIAB.1B.4	1B	302.68	PREDICTED: Danio rerio uncharacterized LOC110439801 (LOC110439801), ncRNA	XR_002458827.1
	Q.Lr.NIAB.1D.1	1D	393.6	PREDICTED: Danio rerio uncharacterized LOC110439801 (LOC110439801), ncRNA	XR_002458827.1
	Q.Yr.NIAB.2A.2	2A	227.61	PREDICTED: Triticum urartu auxin-responsive protein SAUR19-like (LOC125534285), mRNA	XM_048697546.1
	Q.Yr.NIAB.2B.1	2B	109.07	PREDICTED: Triticum dicoccoides cytochrome P450 85A1-like (LOC119361709), mRNA	XM_037626837.1
	Q.Yr.NIAb.2B.2	2B	98.93	PREDICTED: Triticum aestivum alpha-terpineol synthase, chloroplastic-like (LOC123038770), mRNA	XM_044462245.1
	Q.Yr.NIAB.2B.3	2B	306.48	PREDICTED: Triticum aestivum cation/calcium exchanger 1-like (LOC123043772), mRNA	XM_044466345.1
	Q.Yr.NIAB.2B.3	2B	115.26	PREDICTED: Triticum dicoccoides C2 domain-containing protein At1g53590-like (LOC119362760), mRNA	XM_037628016.1
	Q.Yr/Lr.NIAB.2B.1	2B	112.63	PREDICTED: Triticum aestivum lysine-rich arabinogalactan protein 19-like (LOC123046211), mRNA	XM_044469520.1
	Q.Yr/Lr.NIAB.2B.1	2B	231.48	PREDICTED: Triticum aestivum clavaminate synthase-like protein At3g21360 (LOC123049601), mRNA	XM_044472497.1
	Q.Yr.NIAB.2B.4	2B	227.7	PREDICTED: Triticum aestivum auxin-responsive protein SAUR23-like (LOC123042302), mRNA	XM_044464782.1
	Q.Yr.NIAB.2B.4	2B	112.8	PREDICTED: Triticum aestivum wall-associated receptor kinase-like 5 (LOC123047078), Mrna	XM_044470573.1
	Q.Lr.NIAB.2D.1	2D	98.32	PREDICTED: Triticum dicoccoides UNC93-like protein 1 (LOC119352839), mRNA	XM_037619425.1
	Q.Yr.NIAB.2D.1	2D	100.19	Triticum aestivum mRNA, clone: tplb0036l14, cultivar Chinese Spring	AK447682.1
	Q.Yr/Lr.NIAB.2D	2D	225.19	PREDICTED: Triticum aestivum auxin-responsive protein SAUR23-like (LOC123050248), mRNA	XM_044473071.1
	Q.Lr.NIAB.3A.1	3A	226.19	PREDICTED: Triticum urartu BTB/POZ and TAZ domain-containing protein 2-like (LOC125545649), mRNA	XM_048709666.1
	Q.Lr.NIAB.3A.2	3A	302.47	PREDICTED: Triticum urartu BTB/POZ and TAZ domain-containing protein 2-like (LOC125545649), mRNAXM_048709666.1
	Q.Lr.NIAB.3A.3	3A	102.14	PREDICTED: Triticum dicoccoides metallothionein-like protein 2C (LOC119270780), mRNA	XM_037552835.1
	Q.Lr.NIAB.3B.1	3B	109.1	PREDICTED: Triticum urartu AAA-ATPase At2g46620 (LOC125509962), mRNA	XM_048675040.1
	Q.Yr.NIAB.3B.1	3B	110	PREDICTED: Triticum dicoccoides protein FAR1-RELATED SEQUENCE 5-like (LOC119277200), transcript variant X3, mRNA	XM_037558445.1
	Q.Lr.NIAB.3B.3	3B	123.67	PREDICTED: Triticum urartu probable jasmonic acid carboxyl methyltransferase 2 (LOC125549197), mRNA	XM_048712664.1
	Q.Lr.NIAB.4A.1	4A	108.91	Triticum aestivum mRNA, clone: tplb0002m10, cultivar Chinese Spring	AK453653.1
	Q.Lr.NIAB.4A.2	4A	97.81	PREDICTED: Triticum aestivum F-box/FBD/LRR-repeat protein At1g13570-like (LOC123087510), mRNA	XM_044509536.1
	Q.Lr.NIAB.4D.1	4D	109.3	PREDICTED: Triticum aestivum transcription factor MYB120-like (LOC123100565), mRNA	XM_044522475.1
	Q.Yr.NIAB.4D	4D	109.07	PREDICTED: Triticum urartu probable lipoxygenase 8, chloroplastic (LOC125511466), mRNA	XM_048676854.1
	Q.Lr.NIAB.5A.1	5A	105.7	Triticum aestivum uncharacterized LOC123101389 (LOC123101389), mRNA	XM_044522865.1
	Q.Yr.NIAB.5A.1	5A	98.05	Triticum urartu NAD(P)H-quinone oxidoreductase subunit L, chloroplastic (LOC125509470), mRNA	XM_048674456.1
	Q.Yr.NIAB.5B.1	5B	109	Triticum aestivum uncharacterized LOC123115420 (LOC123115420), mRNA	XM_044536579.1
	Q.Lr.NIAB.5B.1	5B	302.6	Triticum aestivum receptor-like protein kinase 7 (LOC123110112), mRNA	XM_044530556.1
	Q.Yr.NIAB.5B.2	5B	226.2	Triticum aestivum beta-1,2-xylosyltransferase XYXT1-like (LOC123115488), mRNA
	Q.Lr.NIAB.5B.3	5B	102.25	Triticum aestivum UDP-glucose 6-dehydrogenase 4 (LOC123113372), mRNA	XM_044534590.1
	Q.Lr.NIAB.5B.4	5B	231.46	Triticum aestivum uncharacterized LOC123125897 (LOC123125897), mRNA	XM_044546339.1
	Q.Lr.NIAB.5B.5	5B	106.05	Triticum aestivum cation/H(+) antiporter 19-like (LOC123126042), mRNA	XM_044546457.1
	Q.Yr.NIAB.5D.2	5D	110.2	Triticum aestivum pentatricopeptide repeat-containing protein At1g20300, mitochondrial-like (LOC123122429), mRNA
	Q.Yr.NIAB.6A.1	6A	101.2	Triticum aestivum putative invertase inhibitor (LOC123142930), mRNA	XM_044561642.1
	Q.Lr.NIAB.6B.2	6B	306.4	Triticum aestivum filament-like plant protein 7 (LOC123137469), mRNA	XM_044557243.1
	Q.Lr.NIAB.6D.1	6D	109.1	PREDICTED: Triticum aestivum G-type lectin S-receptor-like serine/threonine-protein kinase LECRK4 (LOC123143813), mRNA	XM_044543549.1
	Q.Yr.NIAB.7A.2	7A	394.19	Triticum aestivum mRNA, clone: tplb0017j03, cultivar Chinese Spring	AK457884.1
	Q.Lr.NIAB.7A.2	7A	121.63	PREDICTED: Triticum aestivum WAT1-related protein At1g09380-like (LOC123146943), mRNA	XM_044566203.1
	Q.Lr.NIAB.7B.1	7B	120.19	PREDICTED: Triticum aestivum uncharacterized LOC123160156 (LOC123160156), mRNA	XM_044577969.1
	Q.Lr.NIAB.7B.1	7B	226.24	PREDICTED: Triticum dicoccoides uncharacterized LOC119341648 (LOC119341648), mRNA	XM_037613517.1
	Q.Yr/Lr.NIAB.7B.1	7B	108.04	Triticum turgidum subsp. durum ethylene response factor 1 short form P (ERF1) gene, complete cds	KJ689813.1
	Q.Yr/Lr.NIAB.7B.2	7B	120.44	PREDICTED: Triticum aestivum uncharacterized LOC123157219 (LOC123157219), transcript variant X6, ncRNA	XR_006478819.1
	Q.Yr/Lr.NIAB.7B.2	7B	166.78	PREDICTED: Triticum aestivum uncharacterized LOC123160666 (LOC123160666), ncRNA	XR_006480282.1
	Q.Lr.NIAB.7B.3	7B	228.17	PREDICTED: Triticum aestivum germin-like protein 5-1 (LOC123162891), mRNA	XM_044580647.1
	Q.Lr.NIAB.7B.4	7B	171.37	PREDICTED: Triticum aestivum uncharacterized LOC123154530 (LOC123154530), mRNA	XM_044573232.1
	Q.Lr.NIAB.7D.2	7D	108.23	PREDICTED: Triticum aestivum early nodulin-93-like (LOC123166795), transcript variant X1, mRNA	XM_044584594.1
	Q.Lr.NIAB.7D.3	7D	128.46	PREDICTED: Triticum dicoccoides putrescine hydroxycinnamoyltransferase 1-like (LOC119335890), mRNA	XM_037607939.1
	Q.Lr.NIAB.7D.5	7D	107.95	Triticum turgidum chromosome 2BS genomic sequence	KY499715.1

## Sheet: Table S5
	Sr #	PBL ID #	GID	Pedigree
	1	24	7640819	CROC_1/AE.SQUARROSA (481)//KACHU/3/BAJ #1
	2	70	Unknown	SCOOP_1/AE.SQUARROSA (634)//KACHU/3/BAJ #1
	3	80	7641272	TK SN1081/AE.SQUARROSA (690)//KACHU/3/BAJ #1
	4	93	7641340	CROC_1/AE.SQUARROSA (517)//KACHU/3/BAJ #1
	5	144	7641525	CETA/AE.SQUARROSA (1055)//KACHU/3/BAJ #1
	6	150	7641563	D67.2/PARANA 66.270//AE.SQUARROSA (185)/3/KACHU/4/BAJ #1
	7	217	7641921	CHEN/AE.SQ//2*OPATA/3/BAJ #1/4/SUP152
	8	279	7642283	BCN/4/RABI//GS/CRA/3/AE.SQUARROSA (895)/5/SUP152/6/VILLA JUAREZ F2009
	9	330	7642514	CHEN/AE.SQ//WEAVER/3/VILLA JUAREZ F2009/4/WBLL1/KUKUNA//TACUPETO F2001/3/BAJ #1
	10	351	7642641	IG 126482/VILLA JUAREZ F2009/4/WBLL1/KUKUNA//TACUPETO F2001/3/BAJ #1
	11	414	7642782	ARVAND 1/4/WBLL1/KUKUNA//TACUPETO F2001/3/BAJ #1/5/SERI.1B//KAUZ/HEVO/3/AMAD*2/4/KIRITATI
	12	565	7643276	SABUF/4/ALTAR 84/AE.SQUARROSA (224)//CUPE/3/CROC_1/AE.SQUARROSA (205)//F27202/5/SERI.1B//KAUZ/HEVO/3/AMAD*2/4/KIRITATI/6/FRET2*2/SHAMA//KACHU
	13	583	7643381	IG 41654/5/SERI.1B//KAUZ/HEVO/3/AMAD*2/4/KIRITATI/6/FRET2*2/SHAMA//KACHU
	14	585	7643385	IG 41654/5/SERI.1B//KAUZ/HEVO/3/AMAD*2/4/KIRITATI/6/FRET2*2/SHAMA//KACHU
	15	586	7643390	IG 41654/5/SERI.1B//KAUZ/HEVO/3/AMAD*2/4/KIRITATI/6/FRET2*2/SHAMA//KACHU
	16	587	7643392	IG 41654/5/SERI.1B//KAUZ/HEVO/3/AMAD*2/4/KIRITATI/6/FRET2*2/SHAMA//KACHU
	17	598	7643415	IG 131673/5/SERI.1B//KAUZ/HEVO/3/AMAD*2/4/KIRITATI/6/FRET2*2/SHAMA//KACHU
	18	618	7643458	IG 131673/5/SERI.1B//KAUZ/HEVO/3/AMAD*2/4/KIRITATI/6/FRET2*2/SHAMA//KACHU
	19	641	7643537	IRAQ-21/5/SERI.1B//KAUZ/HEVO/3/AMAD*2/4/KIRITATI/6/FRET2*2/SHAMA//KACHU
	20	660	7643600	INDIA-227/5/SERI.1B//KAUZ/HEVO/3/AMAD*2/4/KIRITATI/6/FRET2*2/SHAMA//KACHU
	21	667	7643713	MAYOOR//TK SN1081/AE.SQUARROSA (222)/3/FRET2*2/SHAMA//KACHU/4/HUW234+LR34/PRINIA*2//KIRITATI
	22	704	7644004	T.DICOCCON PI94625/AE.SQUARROSA (502)//WHEAR/KRONSTAD F2004/7/SHA7/VEE#5/5/VEE#8//JUP/BJY/3/F3.71/TRM/4/2*WEAVER/6/SKAUZ/PARUS//PARUS
	23	705	7644005	T.DICOCCON PI94625/AE.SQUARROSA (502)//WHEAR/KRONSTAD F2004/7/SHA7/VEE#5/5/VEE#8//JUP/BJY/3/F3.71/TRM/4/2*WEAVER/6/SKAUZ/PARUS//PARUS
	24	706	7644006	T.DICOCCON PI94625/AE.SQUARROSA (502)//WHEAR/KRONSTAD F2004/7/SHA7/VEE#5/5/VEE#8//JUP/BJY/3/F3.71/TRM/4/2*WEAVER/6/SKAUZ/PARUS//PARUS
	25	707	7644012	T.DICOCCON PI94625/AE.SQUARROSA (502)//WHEAR/KRONSTAD F2004/7/SHA7/VEE#5/5/VEE#8//JUP/BJY/3/F3.71/TRM/4/2*WEAVER/6/SKAUZ/PARUS//PARUS
	26	708	7644024	T.DICOCCON CI3686/AE.SQUARROSA (458)//WHEAR/KRONSTAD F2004/7/SHA7/VEE#5/5/VEE#8//JUP/BJY/3/F3.71/TRM/4/2*WEAVER/6/SKAUZ/PARUS//PARUS
	27	709	7644025	T.DICOCCON CI3686/AE.SQUARROSA (458)//WHEAR/KRONSTAD F2004/7/SHA7/VEE#5/5/VEE#8//JUP/BJY/3/F3.71/TRM/4/2*WEAVER/6/SKAUZ/PARUS//PARUS
	28	713	7644045	T.DICOCCON CI3686/AE.SQUARROSA (458)//WHEAR/KRONSTAD F2004/7/SHA7/VEE#5/5/VEE#8//JUP/BJY/3/F3.71/TRM/4/2*WEAVER/6/SKAUZ/PARUS//PARUS
	29	716	7644069	SHAG_22/AE.SQUARROSA (721)//WHEAR/KRONSTAD F2004/7/SHA7/VEE#5/5/VEE#8//JUP/BJY/3/F3.71/TRM/4/2*WEAVER/6/SKAUZ/PARUS//PARUS
	30	717	7644071	SHAG_22/AE.SQUARROSA (721)//WHEAR/KRONSTAD F2004/7/SHA7/VEE#5/5/VEE#8//JUP/BJY/3/F3.71/TRM/4/2*WEAVER/6/SKAUZ/PARUS//PARUS
	31	718	7644075	SHAG_22/AE.SQUARROSA (721)//WHEAR/KRONSTAD F2004/7/SHA7/VEE#5/5/VEE#8//JUP/BJY/3/F3.71/TRM/4/2*WEAVER/6/SKAUZ/PARUS//PARUS
	32	721	7644106	H-1534//WHEAR/KRONSTAD F2004/7/SHA7/VEE#5/5/VEE#8//JUP/BJY/3/F3.71/TRM/4/2*WEAVER/6/SKAUZ/PARUS//PARUS
	33	722	7644112	QRO95.4.46//WHEAR/KRONSTAD F2004/7/SHA7/VEE#5/5/VEE#8//JUP/BJY/3/F3.71/TRM/4/2*WEAVER/6/SKAUZ/PARUS//PARUS
	34	723	7644125	MEX94.13.1.47//WHEAR/KRONSTAD F2004/7/SHA7/VEE#5/5/VEE#8//JUP/BJY/3/F3.71/TRM/4/2*WEAVER/6/SKAUZ/PARUS//PARUS
	35	724	7644127	MEX94.13.1.47//WHEAR/KRONSTAD F2004/7/SHA7/VEE#5/5/VEE#8//JUP/BJY/3/F3.71/TRM/4/2*WEAVER/6/SKAUZ/PARUS//PARUS
	36	726	7644146	OAX93.5.1.1//WHEAR/KRONSTAD F2004/7/SHA7/VEE#5/5/VEE#8//JUP/BJY/3/F3.71/TRM/4/2*WEAVER/6/SKAUZ/PARUS//PARUS
	37	727	7644148	OAX93.5.1.1//WHEAR/KRONSTAD F2004/7/SHA7/VEE#5/5/VEE#8//JUP/BJY/3/F3.71/TRM/4/2*WEAVER/6/SKAUZ/PARUS//PARUS
	38	728	7644155	OAX93.5.1.1//WHEAR/KRONSTAD F2004/7/SHA7/VEE#5/5/VEE#8//JUP/BJY/3/F3.71/TRM/4/2*WEAVER/6/SKAUZ/PARUS//PARUS
	39	729	7644158	OAX93.5.1.1//WHEAR/KRONSTAD F2004/7/SHA7/VEE#5/5/VEE#8//JUP/BJY/3/F3.71/TRM/4/2*WEAVER/6/SKAUZ/PARUS//PARUS
	40	730	7644160	OAX93.15.1//WHEAR/KRONSTAD F2004/7/SHA7/VEE#5/5/VEE#8//JUP/BJY/3/F3.71/TRM/4/2*WEAVER/6/SKAUZ/PARUS//PARUS
	41	731	7644161	OAX93.15.1//WHEAR/KRONSTAD F2004/7/SHA7/VEE#5/5/VEE#8//JUP/BJY/3/F3.71/TRM/4/2*WEAVER/6/SKAUZ/PARUS//PARUS
	42	751	7644313	INDIA-210/7/SHA7/VEE#5/5/VEE#8//JUP/BJY/3/F3.71/TRM/4/2*WEAVER/6/SKAUZ/PARUS//PARUS/8/CNDO/R143//ENTE/MEXI_2/3/AEGILOPS SQUARROSA (TAUS)/4/WEAVER/5/PICUS/6/TROST/7/TACUPETO F2001
	43	754	7644389	GARZA/BOY//AE.SQUARROSA (170)/6/KAUZ//ALTAR 84/AOS/3/PASTOR/4/MILAN/CUPE//SW89.3064/5/KIRITATI/7/SW89.5277/BORL95//SKAUZ/3/PRL/2*PASTOR/4/HEILO
	44	756	7644417	BCN//CETA/AE.SEARSII (34D)/6/KAUZ//ALTAR 84/AOS/3/PASTOR/4/MILAN/CUPE//SW89.3064/5/KIRITATI/7/SW89.5277/BORL95//SKAUZ/3/PRL/2*PASTOR/4/HEILO
	45	757	7644421	BCN//CETA/AE.SEARSII (34D)/6/KAUZ//ALTAR 84/AOS/3/PASTOR/4/MILAN/CUPE//SW89.3064/5/KIRITATI/7/SW89.5277/BORL95//SKAUZ/3/PRL/2*PASTOR/4/HEILO
	46	758	7644463	BCN//CETA/AE.SEARSII (34D)/6/KAUZ//ALTAR 84/AOS/3/PASTOR/4/MILAN/CUPE//SW89.3064/5/KIRITATI/7/SW89.5277/BORL95//SKAUZ/3/PRL/2*PASTOR/4/HEILO
	47	759	7644473	CHEN/AE.SQ//2*OPATA/6/KAUZ//ALTAR 84/AOS/3/PASTOR/4/MILAN/CUPE//SW89.3064/5/KIRITATI/7/SW89.5277/BORL95//SKAUZ/3/PRL/2*PASTOR/4/HEILO
	48	760	7644491	CHEN/AE.SQ//2*OPATA/6/KAUZ//ALTAR 84/AOS/3/PASTOR/4/MILAN/CUPE//SW89.3064/5/KIRITATI/7/SW89.5277/BORL95//SKAUZ/3/PRL/2*PASTOR/4/HEILO
	49	762	7644526	IG 43223/6/KAUZ//ALTAR 84/AOS/3/PASTOR/4/MILAN/CUPE//SW89.3064/5/KIRITATI/7/SW89.5277/BORL95//SKAUZ/3/PRL/2*PASTOR/4/HEILO
	50	763	7644573	68.111/RGB-U//WARD/3/AE.SQUARROSA (696)/6/KAUZ//ALTAR 84/AOS/3/PASTOR/4/MILAN/CUPE//SW89.3064/5/KIRITATI/7/SW89.5277/BORL95//SKAUZ/3/PRL/2*PASTOR/4/HEILO
	51	764	7644593	68.111/RGB-U//WARD RESEL/3/STIL/4/AE.SQUARROSA (700)/6/KAUZ//ALTAR 84/AOS/3/PASTOR/4/MILAN/CUPE//SW89.3064/5/KIRITATI/7/SW89.5277/BORL95//SKAUZ/3/PRL/2*PASTOR/4/HEILO
	52	765	7644595	68.111/RGB-U//WARD RESEL/3/STIL/4/AE.SQUARROSA (700)/6/KAUZ//ALTAR 84/AOS/3/PASTOR/4/MILAN/CUPE//SW89.3064/5/KIRITATI/7/SW89.5277/BORL95//SKAUZ/3/PRL/2*PASTOR/4/HEILO
	53	766	7644625	68.111/RGB-U//WARD/3/FGO/4/RABI/5/AE.SQUARROSA (878)/6/KAUZ//ALTAR 84/AOS/3/PASTOR/4/MILAN/CUPE//SW89.3064/5/KIRITATI/7/SW89.5277/BORL95//SKAUZ/3/PRL/2*PASTOR/4/HEILO
	54	767	7644626	68.111/RGB-U//WARD/3/FGO/4/RABI/5/AE.SQUARROSA (878)/6/KAUZ//ALTAR 84/AOS/3/PASTOR/4/MILAN/CUPE//SW89.3064/5/KIRITATI/7/SW89.5277/BORL95//SKAUZ/3/PRL/2*PASTOR/4/HEILO
	55	768	7644627	68.111/RGB-U//WARD/3/FGO/4/RABI/5/AE.SQUARROSA (878)/6/KAUZ//ALTAR 84/AOS/3/PASTOR/4/MILAN/CUPE//SW89.3064/5/KIRITATI/7/SW89.5277/BORL95//SKAUZ/3/PRL/2*PASTOR/4/HEILO
	56	769	7644632	68.111/RGB-U//WARD/3/FGO/4/RABI/5/AE.SQUARROSA (878)/6/KAUZ//ALTAR 84/AOS/3/PASTOR/4/MILAN/CUPE//SW89.3064/5/KIRITATI/7/SW89.5277/BORL95//SKAUZ/3/PRL/2*PASTOR/4/HEILO
	57	770	7644637	68.111/RGB-U//WARD/3/FGO/4/RABI/5/AE.SQUARROSA (878)/6/KAUZ//ALTAR 84/AOS/3/PASTOR/4/MILAN/CUPE//SW89.3064/5/KIRITATI/7/SW89.5277/BORL95//SKAUZ/3/PRL/2*PASTOR/4/HEILO
	58	774	7644703	GARZA/BOY//AE.SQUARROSA (428)/5/SW89.5277/BORL95//SKAUZ/3/PRL/2*PASTOR/4/HEILO/6/PRL/2*PASTOR//PBW343*2/KUKUNA/3/ROLF07
	59	775	7644706	GARZA/BOY//AE.SQUARROSA (428)/5/SW89.5277/BORL95//SKAUZ/3/PRL/2*PASTOR/4/HEILO/6/PRL/2*PASTOR//PBW343*2/KUKUNA/3/ROLF07
	60	777	7644708	GARZA/BOY//AE.SQUARROSA (428)/5/SW89.5277/BORL95//SKAUZ/3/PRL/2*PASTOR/4/HEILO/6/PRL/2*PASTOR//PBW343*2/KUKUNA/3/ROLF07
	61	778	7644710	GARZA/BOY//AE.SQUARROSA (428)/5/SW89.5277/BORL95//SKAUZ/3/PRL/2*PASTOR/4/HEILO/6/PRL/2*PASTOR//PBW343*2/KUKUNA/3/ROLF07
	62	779	7644714	GARZA/BOY//AE.SQUARROSA (428)/5/SW89.5277/BORL95//SKAUZ/3/PRL/2*PASTOR/4/HEILO/6/PRL/2*PASTOR//PBW343*2/KUKUNA/3/ROLF07
	63	781	7644803	INDIA-211/5/SW89.5277/BORL95//SKAUZ/3/PRL/2*PASTOR/4/HEILO/6/PRL/2*PASTOR//PBW343*2/KUKUNA/3/ROLF07
	64	782	7644820	W163/5/SW89.5277/BORL95//SKAUZ/3/PRL/2*PASTOR/4/HEILO/6/PRL/2*PASTOR//PBW343*2/KUKUNA/3/ROLF07
	65	790	7644943	IG 122784/4/PRL/2*PASTOR//PBW343*2/KUKUNA/3/ROLF07/5/NELOKI
	66	794	7644999	H-1698/4/PRL/2*PASTOR//PBW343*2/KUKUNA/3/ROLF07/5/NELOKI
	67	795	7645001	H-1698/4/PRL/2*PASTOR//PBW343*2/KUKUNA/3/ROLF07/5/NELOKI
	68	796	7645002	H-1698/4/PRL/2*PASTOR//PBW343*2/KUKUNA/3/ROLF07/5/NELOKI
	69	800	7645045	INDIA-106/4/PRL/2*PASTOR//PBW343*2/KUKUNA/3/ROLF07/5/NELOKI
	70	801	7645047	INDIA-106/4/PRL/2*PASTOR//PBW343*2/KUKUNA/3/ROLF07/5/NELOKI
	71	802	7645053	OAX92.1.3/4/PRL/2*PASTOR//PBW343*2/KUKUNA/3/ROLF07/5/NELOKI
	72	804	7645090	ALG86/4/FGO/PALES//MEXI_1/3/RUFF/FGO/5/ENTE/6/AE.SQUARROSA (254)/7/NELOKI/8/ATTILA*2/PBW65//MURGA
	73	817	7645157	ALG86/4/FGO/PALES//MEXI_1/3/RUFF/FGO/5/ENTE/6/AE.SQUARROSA (723)/7/NELOKI/8/ATTILA*2/PBW65//MURGA
	74	818	7645159	ALG86/4/FGO/PALES//MEXI_1/3/RUFF/FGO/5/ENTE/6/AE.SQUARROSA (723)/7/NELOKI/8/ATTILA*2/PBW65//MURGA
	75	819	7645167	68.111/RGB-U//WARD/3/FGO/4/RABI/5/AE.SQUARROSA (809)/6/NELOKI/7/ATTILA*2/PBW65//MURGA
	76	821	7645178	68.111/RGB-U//WARD/3/FGO/4/RABI/5/AE.SQUARROSA (809)/6/NELOKI/7/ATTILA*2/PBW65//MURGA
	77	822	7645184	INDIA-46/NELOKI/3/ATTILA*2/PBW65//MURGA
	78	823	7645186	INDIA-46/NELOKI/3/ATTILA*2/PBW65//MURGA
	79	825	7645204	INDIA-57/NELOKI/3/ATTILA*2/PBW65//MURGA
	80	826	7645207	INDIA-57/NELOKI/3/ATTILA*2/PBW65//MURGA
	81	827	7645212	INDIA-44/NELOKI/3/ATTILA*2/PBW65//MURGA
	82	828	7645214	INDIA-44/NELOKI/3/ATTILA*2/PBW65//MURGA
	83	830	7645227	ARVAND 1/3/ATTILA*2/PBW65//MURGA/4/BORL14
	84	831	7645228	ARVAND 1/3/ATTILA*2/PBW65//MURGA/4/BORL14
	85	852	7645298	68.111/RGB-U//WARD/3/FGO/4/RABI/5/AE.SQUARROSA (878)/6/ATTILA*2/PBW65//MURGA/7/BORL14
	86	853	7645318	IWA8612641/3/ATTILA*2/PBW65//MURGA/4/BORL14
	87	854	7645319	IWA8612641/3/ATTILA*2/PBW65//MURGA/4/BORL14
	88	856	7645338	IG 41624/BORL14//COPIO
	89	857	7645339	IG 41624/BORL14//COPIO
	90	860	7645371	IG 107117/BORL14//COPIO
	91	862	7645396	68.111/RGB-U//WARD/3/FGO/4/RABI/5/AE.SQUARROSA (809)/6/COPIO/7/KACHU #1/KIRITATI//KACHU
	92	870	7645419	68.111/RGB-U//WARD/3/FGO/4/RABI/5/AE.SQUARROSA (809)/6/COPIO/7/KACHU #1/KIRITATI//KACHU
	93	871	7645422	68.111/RGB-U//WARD/3/FGO/4/RABI/5/AE.SQUARROSA (809)/6/COPIO/7/KACHU #1/KIRITATI//KACHU
	94	872	7645426	68.111/RGB-U//WARD/3/FGO/4/RABI/5/AE.SQUARROSA (809)/6/COPIO/7/KACHU #1/KIRITATI//KACHU
	95	873	7645428	68.111/RGB-U//WARD/3/FGO/4/RABI/5/AE.SQUARROSA (809)/6/COPIO/7/KACHU #1/KIRITATI//KACHU
	96	875	7645463	INDIA-227/COPIO/3/KACHU #1/KIRITATI//KACHU
	97	876	7645475	DOY1/AE.SQUARROSA (318)/3/KACHU #1/KIRITATI//KACHU/4/PBW343*2/KUKUNA*2//FRTL/PIFED
	98	877	7645476	DOY1/AE.SQUARROSA (318)/3/KACHU #1/KIRITATI//KACHU/4/PBW343*2/KUKUNA*2//FRTL/PIFED
	99	878	7645480	DOY1/AE.SQUARROSA (318)/3/KACHU #1/KIRITATI//KACHU/4/PBW343*2/KUKUNA*2//FRTL/PIFED
	100	880	7645490	QRO94.1.4/3/KACHU #1/KIRITATI//KACHU/4/PBW343*2/KUKUNA*2//FRTL/PIFED
	101	881	7645493	QRO94.1.4/3/KACHU #1/KIRITATI//KACHU/4/PBW343*2/KUKUNA*2//FRTL/PIFED
	102	882	7645495	QRO94.1.4/3/KACHU #1/KIRITATI//KACHU/4/PBW343*2/KUKUNA*2//FRTL/PIFED
	103	883	7645500	QRO94.1.4/3/KACHU #1/KIRITATI//KACHU/4/PBW343*2/KUKUNA*2//FRTL/PIFED
	104	884	7645502	QRO94.1.4/3/KACHU #1/KIRITATI//KACHU/4/PBW343*2/KUKUNA*2//FRTL/PIFED
	105	889	7645535	JAL95.4.3/3/KACHU #1/KIRITATI//KACHU/4/PBW343*2/KUKUNA*2//FRTL/PIFED
	106	890	7645536	JAL95.4.3/3/KACHU #1/KIRITATI//KACHU/4/PBW343*2/KUKUNA*2//FRTL/PIFED
	107	891	7645537	JAL95.4.3/3/KACHU #1/KIRITATI//KACHU/4/PBW343*2/KUKUNA*2//FRTL/PIFED
	108	892	7645542	KAPUDE/AE.SQUARROSA (385)/3/KACHU #1/KIRITATI//KACHU/4/PBW343*2/KUKUNA*2//FRTL/PIFED
	109	893	7645554	KAPUDE/AE.SQUARROSA (385)/3/KACHU #1/KIRITATI//KACHU/4/PBW343*2/KUKUNA*2//FRTL/PIFED
	110	894	7645570	D67.2/PARANA 66.270//AE.SQUARROSA (788)/3/KACHU #1/KIRITATI//KACHU/4/PBW343*2/KUKUNA*2//FRTL/PIFED
	111	895	7645572	D67.2/PARANA 66.270//AE.SQUARROSA (1068)/3/KACHU #1/KIRITATI//KACHU/4/PBW343*2/KUKUNA*2//FRTL/PIFED
	112	896	7645580	D67.2/PARANA 66.270//AE.SQUARROSA (1068)/3/KACHU #1/KIRITATI//KACHU/4/PBW343*2/KUKUNA*2//FRTL/PIFED
	113	897	7645586	D67.2/PARANA 66.270//AE.SQUARROSA (1074)/3/KACHU #1/KIRITATI//KACHU/4/PBW343*2/KUKUNA*2//FRTL/PIFED
	114	898	7645610	D67.2/PARANA 66.270//AE.SQUARROSA (354)/3/KACHU #1/KIRITATI//KACHU/4/PBW343*2/KUKUNA*2//FRTL/PIFED
	115	899	7645611	D67.2/PARANA 66.270//AE.SQUARROSA (354)/3/KACHU #1/KIRITATI//KACHU/4/PBW343*2/KUKUNA*2//FRTL/PIFED
	116	901	7645614	D67.2/PARANA 66.270//AE.SQUARROSA (354)/3/KACHU #1/KIRITATI//KACHU/4/PBW343*2/KUKUNA*2//FRTL/PIFED
	117	902	7645615	D67.2/PARANA 66.270//AE.SQUARROSA (354)/3/KACHU #1/KIRITATI//KACHU/4/PBW343*2/KUKUNA*2//FRTL/PIFED
	118	903	7645620	D67.2/PARANA 66.270//AE.SQUARROSA (354)/3/KACHU #1/KIRITATI//KACHU/4/PBW343*2/KUKUNA*2//FRTL/PIFED
	119	904	7645621	D67.2/PARANA 66.270//AE.SQUARROSA (354)/3/KACHU #1/KIRITATI//KACHU/4/PBW343*2/KUKUNA*2//FRTL/PIFED
	120	905	7645622	D67.2/PARANA 66.270//AE.SQUARROSA (354)/3/KACHU #1/KIRITATI//KACHU/4/PBW343*2/KUKUNA*2//FRTL/PIFED
	121	906	7645633	CETA/AE.SQUARROSA (954)/3/KACHU #1/KIRITATI//KACHU/4/PBW343*2/KUKUNA*2//FRTL/PIFED
	122	909	7645660	YAV_2/TEZ//AE.SQUARROSA (249)/3/KACHU #1/KIRITATI//KACHU/4/PBW343*2/KUKUNA*2//FRTL/PIFED
	123	910	7645662	YAV_2/TEZ//AE.SQUARROSA (249)/3/KACHU #1/KIRITATI//KACHU/4/PBW343*2/KUKUNA*2//FRTL/PIFED
	124	912	7645669	YAV_2/TEZ//AE.SQUARROSA (249)/3/KACHU #1/KIRITATI//KACHU/4/PBW343*2/KUKUNA*2//FRTL/PIFED
	125	913	7645680	IRAQ-50/3/KACHU #1/KIRITATI//KACHU/4/PBW343*2/KUKUNA*2//FRTL/PIFED
	126	914	7645690	IG 41237/3/PBW343*2/KUKUNA*2//FRTL/PIFED/4/QUAIU #1
	127	915	7645691	IG 41237/3/PBW343*2/KUKUNA*2//FRTL/PIFED/4/QUAIU #1
	128	920	7645743	YAV_2/TEZ//AE.SQUARROSA (249)/3/PBW343*2/KUKUNA*2//FRTL/PIFED/4/QUAIU #1
	129	921	7645778	W98/3/PBW343*2/KUKUNA*2//FRTL/PIFED/4/QUAIU #1
	130	922	7645781	W98/3/PBW343*2/KUKUNA*2//FRTL/PIFED/4/QUAIU #1
	131	923	7645783	W98/3/PBW343*2/KUKUNA*2//FRTL/PIFED/4/QUAIU #1
	132	924	7645787	W98/3/PBW343*2/KUKUNA*2//FRTL/PIFED/4/QUAIU #1
	133	925	7645798	W98/3/PBW343*2/KUKUNA*2//FRTL/PIFED/4/QUAIU #1
	134	926	7645804	W98/3/PBW343*2/KUKUNA*2//FRTL/PIFED/4/QUAIU #1
	135	927	7645806	W98/3/PBW343*2/KUKUNA*2//FRTL/PIFED/4/QUAIU #1
	136	930	7645812	W98/3/PBW343*2/KUKUNA*2//FRTL/PIFED/4/QUAIU #1
	137	931	7645860	OAX93.10.1/ROLF07//NAVJ07
	138	936	7645891	68.111/RGB-U//WARD RESEL/3/STIL/4/AE.SQUARROSA (675)/5/NAVJ07/6/KACHU
	139	939	7645903	68.111/RGB-U//WARD RESEL/3/STIL/4/AE.SQUARROSA (675)/5/NAVJ07/6/KACHU
	140	940	7645904	68.111/RGB-U//WARD/3/FGO/4/RABI/5/AE.SQUARROSA (675)/6/NAVJ07/7/KACHU
	141	941	7645906	68.111/RGB-U//WARD/3/FGO/4/RABI/5/AE.SQUARROSA (675)/6/NAVJ07/7/KACHU
	142	942	7645909	68.111/RGB-U//WARD/3/FGO/4/RABI/5/AE.SQUARROSA (675)/6/NAVJ07/7/KACHU
	143	943	7645911	68.111/RGB-U//WARD/3/FGO/4/RABI/5/AE.SQUARROSA (675)/6/NAVJ07/7/KACHU
	144	944	7645912	68.111/RGB-U//WARD/3/FGO/4/RABI/5/AE.SQUARROSA (675)/6/NAVJ07/7/KACHU
	145	948	7645953	IG 41468/NAVJ07//KACHU
	146	951	7645961	68.111/RGB-U//WARD/3/AE.SQUARROSA (452)/4/2*OASIS/SKAUZ//4*BCN/5/NAVJ07/6/KACHU
	147	952	7645963	68.111/RGB-U//WARD/3/AE.SQUARROSA (452)/4/2*OASIS/SKAUZ//4*BCN/5/NAVJ07/6/KACHU
	148	953	7645964	68.111/RGB-U//WARD/3/AE.SQUARROSA (452)/4/2*OASIS/SKAUZ//4*BCN/5/NAVJ07/6/KACHU
	149	954	7645965	68.111/RGB-U//WARD/3/AE.SQUARROSA (452)/4/2*OASIS/SKAUZ//4*BCN/5/NAVJ07/6/KACHU
	150	955	7645968	68.111/RGB-U//WARD/3/AE.SQUARROSA (452)/4/2*OASIS/SKAUZ//4*BCN/5/NAVJ07/6/KACHU
	151	956	7645970	68.111/RGB-U//WARD/3/AE.SQUARROSA (452)/4/2*OASIS/SKAUZ//4*BCN/5/NAVJ07/6/KACHU
	152	958	7645973	68.111/RGB-U//WARD/3/AE.SQUARROSA (452)/4/2*OASIS/SKAUZ//4*BCN/5/NAVJ07/6/KACHU
	153	967	7645989	68.111/RGB-U//WARD/3/AE.SQUARROSA (452)/4/2*OASIS/SKAUZ//4*BCN/5/NAVJ07/6/KACHU
	154	968	7645997	68.111/RGB-U//WARD/3/AE.SQUARROSA (452)/4/2*OASIS/SKAUZ//4*BCN/5/NAVJ07/6/KACHU
	155	969	7645998	68.111/RGB-U//WARD/3/AE.SQUARROSA (452)/4/2*OASIS/SKAUZ//4*BCN/5/NAVJ07/6/KACHU
	156	970	7646000	68.111/RGB-U//WARD/3/AE.SQUARROSA (452)/4/2*OASIS/SKAUZ//4*BCN/5/NAVJ07/6/KACHU
	157	971	7646006	68.111/RGB-U//WARD/3/AE.SQUARROSA (452)/4/2*OASIS/SKAUZ//4*BCN/5/NAVJ07/6/KACHU
	158	972	7646007	68.111/RGB-U//WARD/3/AE.SQUARROSA (452)/4/2*OASIS/SKAUZ//4*BCN/5/NAVJ07/6/KACHU
	159	973	7646008	68.111/RGB-U//WARD/3/AE.SQUARROSA (452)/4/2*OASIS/SKAUZ//4*BCN/5/NAVJ07/6/KACHU
	160	974	7646011	68.111/RGB-U//WARD/3/AE.SQUARROSA (452)/4/2*OASIS/SKAUZ//4*BCN/5/NAVJ07/6/KACHU
	161	975	7646012	68.111/RGB-U//WARD/3/AE.SQUARROSA (452)/4/2*OASIS/SKAUZ//4*BCN/5/NAVJ07/6/KACHU
	162	978	7646026	68.111/RGB-U//WARD/3/AE.SQUARROSA (452)/4/2*OASIS/SKAUZ//4*BCN/5/NAVJ07/6/KACHU
	163	979	7646028	68.111/RGB-U//WARD/3/AE.SQUARROSA (452)/4/2*OASIS/SKAUZ//4*BCN/5/NAVJ07/6/KACHU
	164	980	7646031	68.111/RGB-U//WARD/3/AE.SQUARROSA (452)/4/2*OASIS/SKAUZ//4*BCN/5/NAVJ07/6/KACHU
	165	201	7641860	W47/KACHU//BAJ #1
	166	591	7643400	IG 41654/5/SERI.1B//KAUZ/HEVO/3/AMAD*2/4/KIRITATI/6/FRET2*2/SHAMA//KACHU
	167	413	7642781	ARVAND 1/4/WBLL1/KUKUNA//TACUPETO F2001/3/BAJ #1/5/SERI.1B//KAUZ/HEVO/3/AMAD*2/4/KIRITATI
	168	799	7645009	H-1698/4/PRL/2*PASTOR//PBW343*2/KUKUNA/3/ROLF07/5/NELOKI
